# Supplementary material for: Controls on explosive-effusive volcanic eruption styles
Source: Nat Commun. 2018 Jul 19;9:2839. doi: 10.1038/s41467-018-05293-3 (PMC6053376; doi:10.1038/s41467-018-05293-3)
Supplement: Supplementary file 2 — Supplementary Data 1 [file 41467_2018_5293_MOESM2_ESM.xlsx]

## Sheet: Actual table
Supplementary Table 1. Summary of syn-eruptive decompression and ascent rates from basaltic andesite to rhyolites compositions, some decompression rates have been recalculated from ascent rate an assumed lithostatic gradient.
				Ascent rates (m/s)					Decompression rates (Mpa/s)
				Explosive		Extrusive			Explosive		Effusive
Volcano	Eruption date	Composition	Observation	min	max	min	max		min	max	min	max	Reference
Volcan de Fuego, Guatemala	1974	Basaltic andesite	Diffusion	11	17				0.3	0.5			Lloyd et al., 2014
Izu-Oshima, Japan	1986	Basaltic andesite	MND	1.3	133				0.0325	3.325			Toramaru et al. 2008
Izu-Oshima, Japan	1986	Basaltic andesite	BND						1.5	4			Toramaru et al., 2006
Izu-Oshima, Japan	Historical	Basaltic andesite	BND						49				Toramaru et al., 2006
Chaparrastique, El Salvador	2013	Basaltic andesite	Diffusion	0.03					3	10			Scarlato et al., 2017
Arenal volcano, Costa Rica	1968 & 1974-2003	Basaltic andesite	MND	0.05	0.9	0.05			0.0013	0.025	0.0013		Szramek et al., 2006
Vesuvius AD79	79	Intermediate alkaline	Experiments						0.25				Shea et al 2010
Mt Pelee, Martinque	1902	Andesite	Experiments	1	10	0.001	0.01		0.0416667	0.416667	5e-05	0.000333333	Martel, 2012
Soufriere Hills, Montserrat	1995-2010	Andesite	Hornblende rim	0.2	0.2	0.002	0.05		0.005	0.005	5e-05	0.00125	Rutherford and Devine, 2003
Soufriere Hills, Montserrat	1995-2010	Andesite	Extrusion rate	0.2	0.2	0.0001	0.02		0.005	0.005	2.5e-06	0.0005	Watts et al 2002
Soufriere Hills, Montserrat	1995-2010	Andesite	BND						0.3	6.5			Giachetti et al., 2010
Soufriere Hills, Montserrat	1995-2010	Andesite	Experiments			0.009							Couch et al., 2003
Colima, Mexico	2013	Andesite	MND		0.0678377	0.000131335				0.00164	2.4e-06		Cassidy et al., 2015
Colima, Mexico	2005	Andesite	MND			0.000759039	0.000640481				4e-06	6.5e-06	Cassidy et al., 2015
Colima, Mexico	1998-1999	Andesite	Hornblende rim			0.007	0.008				0.000175	0.0002	Luhr et al., 2002
Tungurahua, Ecuador	1999-2006	Andesite	MND	13					0.325				Wright et al., 2012
Sakurajima, Japan	1974-1987	Andesite/Dacite	MND	0.11	0.35				0.00275	0.00875			Miwa et al., 2009
Santiaguito, Guatemala	1920-2002	Andesite/Dacite	Hornblende rim			0.007	0.023				0.000277778	0.000555556	Scott et al., 2012
Santa Maria, Guatemala	1902	Dacite	Experiments	0.2	0.4				0.005	0.01			Andrews, 2014
Pinatubo, Philippines	1991	Dacite	Seismicity			0.031	0.035				0.000775	0.000875	White, 1996
Pinatubo, Philippines	1991	Dacite	BND							160			Toramaru et al., 2006
Pinatubo, Philippines	1991	Dacite	MND	0.2	0.2	0.002	0.05		0.005	0.005	5e-05	0.00125	Hammer and Rutherford, 2002
Novarupta, USA	1912	Dacite	BND						0.9	1.9			Nguyen et al., 2014
Unzen, Japan	1991-1995	Dacite	Diffusion			0.003	0.007				7.5e-05	0.000175	Venezky and Rutherford, 1999
Unzen, Japan	1991-1995	Dacite	MND			0.014	0.068				0.00024	0.0011	Noguchi et al., 2008
Unzen, Japan	1991-1995	Dacite	Seismicity			0.00023					5.75e-06		Kagiyama et al., 1999
Black Butte, USA	10,000 BP	Dacite	Hornblende rim			0.004	0.0006				0.0001	1.5e-05	McCanta et al., 2007
Towada volcano, Japan	Historical	Dacite	BND						6.3	70			Toramaru et al., 2006
Mt St Helens, Washington	1980-2008	Dacite	MND	1	3	0.01	0.02		0.025	0.075	0.00025	0.0005	Geschwind and Rutherford, 1995
Mt St Helens, Washington	1980-2008	Dacite	Hornblende rim	0.18	0.2	0.004	0.02		0.0045	0.0009	0.0001	0.0005	Rutherford and Hill, 1993
Mt St Helens, Washington	1980-2008	Dacite	Extrusion rate	1	2	0.005	0.0001		0.025	0.05	0.000125	2.5e-06	Carey and Sigurdsson, 1985
Mt St Helens, Washington	1980-2008	Dacite	Seismicity	0.6	0.7	0.007	0.01		0.015	0.0105	0.000175	0.00025	Scandone & Malone, 1985
Mt St Helens, Washington	1980	Dacite	BND						140				Toramaru et al., 2006
Mt St Helens, Washington	1980	Dacite	Diffusion	37	64				0.9	1.6			Humphreys et al., 2008
Inyo Volcanic Chain, USA	550 BP	Rhyolite	Experiments	0.004	0.017				9.16667e-05	0.000377778			Castro and Gardner, 2008
Chaiten, Chile	2008	Rhyolite	Extrusion rate	0.5	1	0.02	0.2		0.011				Castro and Dingwell, 2009; Browne and Szramek, 2015
Cordon Caulle, Chile	2011	Rhyolite	Extrusion rate			0.003	0.006				7.5e-05	0.00015	Castro et al., 2013
Tokachi–Ishizawa, Japan	2.2 Ma	Rhyolite	MND			1.7e-06	1.1e-05				4.25e-08	2.75e-07	Sano et al.,2015
Taupo, New Zealand	1.8 ka	Rhyolite	BND						1				Houghton et al., 2010
Taupo, New Zealand	27 ka	Rhyolite	Diffusion	4	21				0.03	0.18			Charlier et al., 2012
Taupo, New Zealand	27 ka	Rhyolite	Diffusion	0.05	0.35				0.001	0.007			Liu et al., 2007
Yellowstone, USA	Huckelbery ridge	Rhyolite	Diffusion	0.3	1.5				0.0075	0.0375			Myers et al., 2016
Yellowstone, USA	Knob creek lava	Rhyolite	MND			0.0004	0.0013				8.33333e-06	3.05556e-05	Befus et al., 2014
Bishop tuff, USA	767,100 ± 900	Rhyolite	Diffusion	40					1				Anderson et al., 1991
		Indicates where decompresion rates have been calcuated from ascent rates asumming a lithostatic gradient of 0.025MPa
